# Supplementary material for: Mild SARS-CoV-2 maternal infection in mice induces transient offspring neurodevelopmental aberrance
Source: Proc Natl Acad Sci U S A. 2026 Mar 18;123(12):e2518294123. doi: 10.1073/pnas.2518294123 (PMC13012083; doi:10.1073/pnas.2518294123)
Supplement: Supplementary file 2 — Dataset S01 (XLSX) [file pnas.2518294123.sd01.xlsx]

## Sheet: Figure 1h
	Dams at 4 DPI
	Non-pregnant								Pregnant
Cytokine Name	Control 1	Control 2	Control 3	Control 4	Infected 1	Infected 2	Infected 3	Infected 4	Control 1	Control 2	Control 3	Control 4	Infected 1	Infected 2	Infected 3	Infected 4
Eotaxin	320.14	341.49	367.85	504.71	306.75	284.21	310.98	261.47	339.77	396.79	293.39	328.84	358.7	323.33	272.3	269.98
G-CSF	283.52	357.45	415.87	314.09	1485.79	442.37	563.34	213.74	224.03	217.48	238.11	329.46	117.09	32	71.15	1915.06
GM-CSF	2.04	2.04	2.04	2.04	2.04	2.04	41.77	2.04	10.01	2.04	2.04	2.04	2.04	2.04	2.04	2.04
IFNγ	0.76	1.08	0.44	1.08	0.44	2.02	1.71	2.97	0.12	1.08	1.55	0.12	0.12	0.6	0.12	1.55
IL-1α	184.53	184.53	441.17	299.1	261.42	461.15	1960.8	184.53	562.52	255.85	385.98	317.22	250.24	329.91	114.85	397.73
IL-1β	0.64	0.64	2.26	0.64	0.64	7.01	0.64	2.26	0.64	0.64	0.64	8.16	0.64	0.64	0.64	0.64
IL-2	5.19	9.75	4.38	1.73	11.19	6.77	4.38	12.59	6.77	3.53	8.28	1.73	6.77	3.53	11.19	6.77
IL-3	0.35	0.35	0.35	0.35	0.35	2.17	28.31	0.16	4.22	0.35	0.35	0.35	0.35	0.35	0.35	0.35
IL-4	0.21	0.03	0.09	0.03	0.15	1.95	0.21	0.92	0.32	0.21	0.03	0.03	0.38	0.03	0.03	0.03
IL-5	2.51	4.99	3.55	2.36	5.17	9.98	2.73	10.22	5.11	2.8	5.34	4.87	4.13	3.22	7.95	2.51
IL-6	1.25	0.79	1.34	0.22	28.59	0.6	35.99	2.89	0.41	0.32	0.69	7.99	0.22	0.22	0.03	98.73
IL-7	0.11	0.11	0.58	0.11	7.91	0.11	0.11	16.02	0.11	0.11	0.11	0.11	0.11	0.11	0.11	0.11
IL-9	55.54	44.29	91.86	55.54	185.58	132.99	81.9	72.71	42.57	64.39	55.54	45.97	35.34	39.04	42.57	39.04
IL-10	0.27	0.27	0.27	0.27	3.26	0.27	0.27	0.27	0.27	0.27	0.27	0.27	0.27	0.27	0.27	0.27
IL-12p40	3.24	3.24	12.38	6.87	12.38	329.04	1177.21	10.54	97.27	8.7	0.56	1.45	1.45	1.45	1.45	1.45
IL-12p70	0.64	0.64	37.83	9.66	14.33	114.1	22.78	76.77	41.36	18.67	0.64	41.36	0.64	18.67	0.64	4.33
IL-13	17.61	20.63	27.41	25.15	17.61	18.36	19.12	26.65	14.58	28.16	13.07	19.12	16.09	17.61	11.55	20.63
IL-15	11.25	26.88	88.09	34.85	46.95	55.09	51.01	92.26	19	59.18	22.93	26.88	19	40.88	19	26.88
IL-17	0.09	0.09	1.17	0.54	1.55	1.01	1.99	2.42	0.09	0.09	0.09	0.09	0.09	0.09	0.09	0.09
IP-10	41.66	42.3	47.01	48.15	43.2	51.36	79.12	128.19	36.07	44.26	33.32	35.02	72.72	69.66	55.96	82.1
KC	113.91	122.96	17.31	0.64	560.21	77.28	199.88	126.64	52.9	22.71	88.11	80.73	34.61	54.13	56.57	193.1
M-CSF	4.25	3.53	7.83	9.27	2.82	115.8	139.97	7.12	100.94	4.97	6.4	3.53	0.67	0.67	2.1	2.1
MCP-1	40.38	27.92	27.92	50.9	91.56	60.26	40.38	114.45	40.38	10.29	34.48	68.85	10.29	40.38	27.92	10.29
MIP-1α	0.64	0.64	73.85	0.64	142.67	0.64	113.72	84.4	35.27	0.64	166.58	79.3	0.64	0.64	0.64	287.74
MIP-1β	0.64	7.1	45.6	37.23	40.15	27.35	72.16	34.15	19.16	0.64	0.64	0.64	0.64	14.04	0.64	93.33
MIP-2	163.92	172.05	185.01	165.92	185.01	194.18	355.61	187.26	167.94	178.41	152.44	172.05	161.95	160	180.58	163.92
RANTES	34.8	43.78	60.66	0.64	27.1	85.64	106.71	97.89	166.62	39.87	27.1	0.64	34.8	21.4	20.13	22.62
TNFα	10.74	8.29	11.49	2.61	6.4	6.4	12.57	17.34	2.61	4.1	16.45	6.4	0.64	4.1	5.87	12.21
Fractalkine	148.51	166.4	180.71	213.52	93.21	250.32	163.16	182.11	137.19	140.55	136.33	120.45	120.71	158.32	101.62	82.19
IFNβ-1	135.04	128.97	221.11	101.76	157.38	182.94	268.13	291.35	213.85	70.7	105.78	85.71	72.7	125.94	83.71	53.7
IL-11	8.41	9.63	41.1	15.46	30.78	16.58	51.48	115.42	8.41	7.15	9.63	10.84	5.85	7.78	9.63	1.57
IL-16	3452.51	3170.42	2079.37	1857.72	4394.56	4670.7	3306.84	2554.15	1739.18	2320.39	4844.41	3272.72	4122.11	4587.86	2710.44	3096.37
IL-20	64.06	60.69	177.61	49.7	129.51	200.27	347.38	255.01	195.56	53.54	53.54	3.05	84.98	57.19	49.7	41.35
MCP-5	152.81	72.11	44.12	140.34	130.93	63.36	58.86	150.25	34.77	75.35	64.28	168.37	103.07	79.57	55.4	74.34
MDC	169.66	156.2	150.82	232.03	120.79	145.22	150.58	130.46	192.91	170.64	157.42	165.79	158.89	207.96	133.21	135.44
MIP-3α	42.71	75.35	49.94	19.95	40.84	61.84	61.84	65.1	38.94	37.01	26.77	29.96	22.3	27.84	33.04	22.3
MIP-3β	41.31	45.95	43.67	43.67	82.75	69.46	111.73	110.38	33.63	43.67	33.63	43.67	36.3	36.3	38.86	33.63
	Dams at 7 DPI
	Non-pregnant								Pregnant
Cytokine Name	Control 1	Control 2	Control 3	Control 4	Infected 1	Infected 2	Infected 3	Infected 4	Control 1	Control 2	Control 3	Control 4	Infected 1	Infected 2	Infected 3	Infected 4
Eotaxin	246.96	294.39	299.96	408.36	441.52	239.68	334.06	247.52	513.84	346.35	467	349.67	336.17	270.73	314.18	333.96
G-CSF	288.29	354.55	422.73	193.26	3519.48	258.86	521.5	238.11	238.11	125.26	144.41	191.4	147.16	9.05	86.39	171.05
GM-CSF	2.04	2.04	2.04	2.04	2.04	2.04	68.11	2.04	7.5	2.04	2.04	2.04	2.04	2.04	2.04	2.04
IFNγ	0.44	0.44	0.44	1.4	1.87	1.55	3.28	4.06	0.12	1.71	0.12	1.08	0.12	0.12	0.12	1.55
IL-1α	171.58	194	420.81	255.85	411.64	436.68	1880.84	181.33	594.7	235.99	288.54	230.19	235.99	301.71	184.53	203.29
IL-1β	0.64	0.64	0.64	0.99	5.86	0.99	0.64	8.72	34.81	0.64	0.64	8.16	0.64	0.64	0.64	0.64
IL-2	1.73	6.77	0.69	6.77	8.28	1.73	17.98	6.77	5.19	5.19	5.19	1.73	4.38	1.73	9.75	7.53
IL-3	0.35	0.35	0.35	0.35	0.35	0.16	14.58	0.35	3.6	0.35	0.35	0.35	0.35	0.35	0.35	0.35
IL-4	0.15	0.03	0.09	0.09	0.7	0.7	0.26	1.02	4.44	0.32	0.03	0.03	0.43	0.38	0.06	0.03
IL-5	0.81	8.41	7.33	5.46	8.41	5.28	5.74	14.54	17.29	3.75	4.51	6.63	2.94	3.75	3.35	1.21
IL-6	51.04	4.33	6.74	2.35	18.28	1.16	1.71	2.35	14.34	0.22	6.92	131.81	12.84	0.22	11.7	62.97
IL-7	0.11	0.58	3.53	1.03	5.14	0.11	0.11	10.24	0.11	1.88	0.11	0.11	0.11	0.11	0.11	0.11
IL-9	42.57	52.45	52.45	64.39	83.18	61.51	85.7	55.54	65.81	55.54	55.54	55.54	74.06	40.82	33.43	39.04
IL-10	0.27	0.27	0.27	0.27	13.71	0.27	0.27	3.26	0.27	0.27	0.27	0.27	0.27	0.27	0.27	0.27
IL-12p40	5.05	5.96	16.08	5.05	24.45	332.94	1294.72	8.7	70.62	12.38	1.45	3.24	5.05	1.45	3.24	1.45
IL-12p70	0.64	0.64	9.66	0.64	41.36	48.21	48.21	76.77	70.68	48.21	9.66	34.23	0.64	34.23	0.64	22.78
IL-13	11.55	18.36	26.65	23.64	26.65	17.61	20.63	25.15	20.63	28.16	20.63	17.61	23.64	10.8	13.07	22.13
IL-15	38.87	34.85	109.01	61.22	63.28	121.65	42.9	90.17	19	75.64	7.44	24.9	34.85	22.93	11.25	15.1
IL-17	0.09	0.09	0.78	0.09	1.69	0.45	2.84	1.17	0.09	0.09	0.09	0.09	0.09	0.09	0.09	0.09
IP-10	66.57	46.56	36.32	49.55	43.81	35.02	145.85	64.85	33.52	60.99	39.7	29.63	42.58	31.87	42.65	37.12
KC	145.29	104.18	9.13	0.64	670.47	86.42	99.8	84.15	50.44	34.61	39.12	95.38	62.6	41.03	126.12	44.83
M-CSF	2.1	3.53	6.4	9.27	3.53	80.7	239.4	3.53	33.83	7.83	3.53	3.53	0.67	6.4	3.53	1.39
MCP-1	20.29	20.29	40.38	27.92	233.23	50.9	50.9	117.5	60.26	10.29	10.29	27.92	10.29	40.38	10.29	10.29
MIP-1α	117.3	0.64	61.47	0.64	689.53	40.86	50.15	64.79	67.95	19.67	93.74	117.3	0.64	0.64	115.52	67.95
MIP-1β	0.64	45.6	34.15	27.35	264.75	19.16	70.21	0.64	0.64	19.16	0.64	0.64	0.64	0.64	0.64	14.04
MIP-2	160	176.26	167.94	163.92	180.58	165.92	411.19	198.94	180.58	176.26	172.05	148.79	176.26	160	178.41	156.17
RANTES	24.93	38.23	47.47	5.62	39.87	47.47	163.92	92.82	115.94	54.99	37.39	0.64	32.99	34.8	34.8	22.62
TNFα	6.9	5.32	9.15	2.61	18.49	8.29	7.38	19.61	13.25	2.61	19.05	9.96	0.64	0.64	4.1	0.64
Fractalkine	171.79	178.76	174.3	352.37	134.01	242.63	169.54	165.29	137.19	123.9	127.48	106.35	105.93	95.18	311.27	104.03
IFNβ-1	139.09	143.15	127.96	134.03	177.81	247.15	344.75	240.88	189.1	78.7	103.77	95.74	85.71	99.75	119.88	87.71
IL-11	29.27	22	23.06	17.68	27.22	55.17	37.71	121.14	9.63	3.1	9.63	9.63	8.41	8.41	7.15	9.02
IL-16	2706.72	2646.68	3433.23	3884.89	4435.2	7278.61	3634.49	2111.34	1919.86	3914.22	4197.3	5184.62	4908.59	3292.85	3253.44	3749.57
IL-20	129.51	211.01	160.23	863.17	125.33	257.68	489.21	219.95	156.61	41.35	97.98	3.05	41.35	92.93	594.97	64.06
MCP-5	132.72	56.4	36.24	73.75	165.38	48.36	47.13	97.59	75.86	49.11	114.08	87.45	82.7	64.61	55.11	109.99
MDC	109.57	107.83	104.12	314.45	102.61	105.83	129.56	95.56	172.52	210.44	183.47	162.03	202.64	178.24	192.84	221.45
MIP-3α	157.8	74.58	37.98	36.03	40.84	44.55	50.82	53.43	123.91	31	36.03	32.02	33.04	37.01	63.48	39.89
MIP-3β	59.4	54.47	24.58	36.3	79.55	137.16	109.71	77.92	40.09	41.31	38.86	34.98	33.63	30.81	29.33	36.3

## Sheet: Figures 2b and 2h
	Placenta Homogenate from Mother
Cytokine Name	Control 1	Control 2	Control 3	Control 4	Control 5	Control 6	Infected 1	Infected 2	Infected 3	Infected 4	Infected 5	Infected 6
Il-10	1.92	3.62	4.89	2.35	5.46	3.2	7.14	5.46	7.42	5.46	6.58	7.7
MCSF	242.19	52.69	291.97	79.15	47.78	60.93	170.36	183.34	237.04	399.58	362.32	259.4
IL12-p40	0.64	2.04	0.23	0.68	1.07	0.02	1.07	2.83	2.04	2.38	3.28	2.04
TNF	6.73	5.68	8.34	5.68	6.73	8.81	9.16	7.24	9.45	13.66	9.38	8.31
	Placenta Homogenate from Mother
Hormone Name	Control 1	Control 2	Control 3	Control 4	Control 5	Control 6	Control 7	Control 8	Control 9	Control 10	Control 11	Control 12	Infected 1	Infected 2	Infected 3	Infected 4	Infected 5	Infected 6
Secretin	46.56	41.1	42.33	41.92	41.1	43.55	34.34	36.07	43.15	45.96	38.19	40.48	34.34	29.89	30.8	35.85	31.02	34.99
Prolactin	154.56	196.33	134.29	175.25	134.29	114.49	207.01	170.04	228.62	104.78	164.85	154.56	134.29	154.56	124.33	134.29	134.29	114.49
